# Supplementary material for: Exploring the Structural Design, Antibacterial Activity, and Molecular Docking of Newly Synthesized Zn(II) Complexes with NNO-Donor Carbazate Ligands
Source: Molecules. 2025 Jun 30;30(13):2822. doi: 10.3390/molecules30132822 (PMC12251245; doi:10.3390/molecules30132822)
Supplement: Supplementary file 1 [file molecules-30-02822-s001.zip]

Archive with 4 entries (4 files):
- Checkcif(1).pdf
- Checkcif(2).pdf
- Checkcif(3).pdf
- molecules-3705565-supplementary.pdf
